# Supplementary material for: Case report: Intravascular large B cell lymphoma mimicking acute demyelinating encephalomyelitis after SARS-CoV-2 reinfection: diagnostic value of advanced MRI techniques and the literature review with the assistance of ChatGPT
Source: Front Immunol. 2024 Nov 14;15:1478163. doi: 10.3389/fimmu.2024.1478163 (PMC11602322; doi:10.3389/fimmu.2024.1478163)
Supplement: Supplementary file 2 [file Table1.xlsx]

## Sheet: Sheet1
Year	Literature	Number of Cases	Gender (F: female, M: male)	Age	MRI sequences	Diagnostic Methods
2005	Baehring et al. Intravascular lymphoma: magnetic resonance imaging correlates of disease dynamics within the central nervous system. J Neurol Neurosurg Psychiatry. 2005	5	F F M M M	39Y 54Y 60Y 72Y 79Y	DWI, Post-contrast MRI (details of sequences are unclear) DWI, FLAIR, T2WI, Post-contrast MRI (details of sequences are unclear) DWI, Post-contrast MRI (details of sequences are unclear) Post-contrast MRI (details of sequences are unclear) DWI, Post-contrast MRI (details of sequences are unclear)	Brain Biopsy Skin Biopsy Gastrocnemius Muscle Biopsy Cerebrospinal Fluid Cytology Analysis Cerebrospinal Fluid Cytology Analysis
2005	Berger et al.Intravascular lymphomatosis presenting with sudden hearing loss. J Neurol Sci. 2005	1	M	61Y	T2WI, FLAIR	Brain Biopsy
2007	Holmøy et al. Intravascular Large B-Cell Lymphoma Presenting as Cerebellar and Cerebral Infarction. Arch Neurol. 2007	1	M	62Y	T1WI, T2WI, FLAIR, DWI	Brain Biopsy
2007	Iijima et al.Change of brain MRI findings in a patient with intravascular malignant lymphomatosis. Eur J Neurol. 2007	1	M	64Y	DWI, T2WI, T2WI*, Post-contrast T1WI	Brain Biopsy
2008	Anda et al. Ruptured distal middle cerebral artery aneurysm filled with tumor cells in a patient with intravascular large B-cell lymphoma. J Neurosurg. 2008	1	F	69Y	DWI, FLAIR	Brain（Cerebral Aneurysm Vessel Walls） Biopsy
2009	Sumer et al.Intravascular lymphoma masquerading as multiembolic stroke developing after coronary artery by-pass surgery. Neurologist. 2009	1	M	54Y	DWI, FLAIR, Post-contrast MRI (details of sequences are unclear)	postmortem examination
2010	Boslooper et al.Intravascular lymphoma as an unusual cause of multifocal cerebral infarctions discovered on FDG-PET/CT. Neth J Med. 2010	1	M	67Y	FLAIR	Adrenal Gland Biopsy
2010	Yamada et al.FDG-PET a pivotal imaging modality for diagnosis of stroke-onset intravascular lymphoma. Arch Neurol. 2010	1	M	65Y	DWI, Post-contrast T1WI	Brain Biopsy
2011	Hundsberger et al. Intravascular lymphoma mimicking cerebral stroke: report of two cases. Case Rep Neurol. 2011	2	M F	56Y 61Y	T2WI, Post-contrast T1WI DWI, FLAIR, T2WI	Brain Biopsy Splenectomy Pathology
2011	Jitpratoom et al.Progressive multifocal cerebral infarction from intravascular large B cell lymphoma presenting in a man: a case report. J Med Case Rep. 2011	1	F	67Y	T2WI, the information of other MRI sequences is unclear	Brain Biopsy
2011	Sengupta et al.Illusion of stroke: intravascular lymphomatosis. Rev Neurol Dis. 2011	1	F	64Y	DWI, FLAIR	Brain Biopsy
2012	Momota et al.Intravascular lymphoma of the central nervous system presenting as multiple cerebral infarctions. Nagoya J Med Sci. 2012	1	F	67Y	DWI, FLAIR, Post-contrast T1WI	Brain Biopsy
2012	Nobuyuki et al.Insufficiency of Positron Emission Tomography and Magnetic Resonance Spectroscopy in the Diagnosis of Intravascular Lymphoma of the Central Nervous System. Case Rep Oncol .2012	1	M	69Y	DWI, T2WI, Post-contrast T1WI	Brain Biopsy
2012	Yamamoto et al.Characteristics of intravascular large B-cell lymphoma on cerebral MR imaging. AJNR Am J Neuroradiol. 2012	11	M: 4, F: 7	63Y-84Y（average, 71.4Y）	DWI, T2WI, Post-contrast MRI (details of sequences are unclear)	postmortem examination：2 various tissue biopsies：9
2013	Cruto et al. Multiple cerebral infarcts and intravascular central nervous system lymphoma: a rare but potentially treatable association. J Neurol Sci. 2013	1	F	57Y	DWI, FLAIR, T2WI, Post-contrast MRI (details of sequences are unclear)	Brain Biopsy
2013	Gan et al. A case of large B-cell intravascular lymphoma in the brain. Surg Neurol Int. 2013	1	F	67Y	T2WI	Pathology diagnosis after right occipital lobectomy
2013	Haninger et al.Intravascular large B-cell lymphoma presenting as acute hemorrhagic cerebral infarct with delirium. Ann Clin Lab Sci. 2013	1	F	57Y	FLAIR, the information of other MRI sequences is unclear	postmortem examination
2013	Renjen et al.Intravascular large B-cell lymphoma confirmed by brain biopsy: a case report. BMJ Case Rep. 2013	1	M	61Y	T2WI	Brain Biopsy
2014	Chaturvedi et al. Intravascular lymphoma: an unusual cause of rapid cognitive decline and the role of brain biopsy. BMJ Case Rep. 2014	1	F	37Y	DWI, T2WI	Brain Biopsy
2014	Hung et al. Brain biopsy-proven intravascular lymphomatosis presenting as rapidly recurrent strokes-two case reports. Acta Neurol Taiwan. 2014	2	F F	70Y 65Y	DWI, FLAIR, SWI DWI, FLAIR, Post-contrast MRI (details of sequences are unclear)	Brain Biopsy Brain Biopsy
2014	Sekiguchi et al. Intravascular large B-cell lymphoma with pontine involvement successfully treated with R-CHOP therapy and intrathecal administration: a case report and review of literature. Int J Clin Exp Pathol. 2014	1	M	46Y	T2WI	Bronchoscopic Biopsy
2016	Daisuke et al. Tsugiyasu Kanda, Shinichi Hayashi; Autopsy-Proven Intravascular Lymphoma Presenting as Rapidly Recurrent Strokes. Case Rep Oncol 28 April 2016	1	F	79Y	T2WI	postmortem examination
2017	Kageyama et al. Persistent lesion hyperintensity on brain diffusion-weighted MRI is an early sign of intravascular lymphoma. BMJ Case Rep. 2017	1	M	63Y	DWI, T2WI, Post-contrast T1WI	Skin Biopsy and Bone Marrow Biopsy
2017	Sharma et al. Intravascular T-cell lymphoma: A rare, poorly characterized entity with cytotoxic phenotype. Neuropathology. 2017	1	F	62Y	DWI, FLAIR, Post-contrast MRI (details of sequences are unclear)	Brain Biopsy
2018	Abe et al. Clinical value of abnormal findings on brain magnetic resonance imaging in patients with intravascular large B-cell lymphoma. Ann Hematol. 2018	33	M：17 F：16	The median age is 73.2 (IQR 65.8–76.4) years	DWI, T2WI, Post-contrast MRI (details of sequences are unclear)	21 random skin biopsies, 9 bone marrow biopsies, 1 lung and kidney biopsy, 3 postmortem examinations
2018	Brett et al.Intravascular large B-cell lymphoma presenting clinically as rapidly progressive dementia. Ir J Med Sci .2018	1	F	82Y	DWI, FLAIR, Post-contrast MRI (details of sequences are unclear)	Brain Biopsy
2018	Leclercq et al. Intravascular large B-cell lymphoma mimicking cerebral amyloid angiopathy-related inflammation. Rev Neurol (Paris). 2018	1	F	82Y	DWI, FLAIR, T2WI, T2*, Post-contrast T1WI	Liver Biopsy
2018	Yuichiro et al. A Case of Recurrent Ischemic Stroke due to Intravascular Lymphomatosis, Undiagnosed by Random Skin Biopsy and Brain Imaging. Case Rep Neurol .2018	1	M	68Y	DWI, FLAIR	postmortem examination
2018	Yunce et al. Intravascular large B-cell lymphoma presenting as multiple stroke: A case report. Medicine . 2018	1	F	63Y	DWI	Skin Biopsy
2019	D'Angelo et al. Intravascular large B-cell lymphoma presenting with altered mental status: A case report. World J Clin Oncol. 2019	1	M	61Y	FLAIR	postmortem examination
2019	Jeon et al. Different imaging patterns of PCNSL and IVL: a case report. BMC Neurol. 2019	1	M	62Y	T1WI, DWI, FLAIR, T2WI, Post-contrast MRI (details of sequences are unclear)	Brain Biopsy
2019	Lyden et al. Intravascular Lymphomatosis Presenting with Spinal Cord Infarction and Recurrent Ischemic Strokes. J Stroke Cerebrovasc Dis. 2019	1	M	64Y	DWI, Post-contrast T1WI	Brain Biopsy
2019	Miyake et al. Intravascular large B-cell lymphoma presenting with hearing loss and dizziness: A case report. Medicine.2019.	1	M	66Y	DWI, FLAIR, Post-contrast T1WI	Brain Biopsy
2019	Rayfield et al. Vasculitis on brain angiography is not always vasculitis: intravascular large B-cell lymphoma mimicking central nervous system vasculitis. BMJ Case Rep. 2019	1	M	68Y	DWI, the information of other MRI sequences is unclear	Brain Biopsy
2019	Woo et al. Intravascular lymphoma as a Potential Cause of Recurrent Embolic Stroke of Undetermined Source. J Clin Neurol. 2019	1	N/A	60Y	DWI	Brain Biopsy
2020	Barranco et al. Unusual and Fatal Case of an Undiagnosed Intravascular Large B-cell Lymphoma: The Oncologist's Great Imitator†. J Forensic Sci. 2020	1	F	55Y	FLAIR, T2WI	postmortem examination
2020	Chen et al. Havenon A. Intravascular Lymphoma with Progressive CNS Hemorrhage and Multiple Dissections. Case Rep Neurol Med. 2020	1	F	47Y	DWI, FLAIR, T2WI, SWI, Post-contrast T1WI	Brain Biopsy
2020	Chwalisz et al. Episodic Visual Distortions and Stroke-Like Symptoms in a 56-Year-Old Man With Intravascular Lymphoma. J Neuroophthalmol. 2020	1	M	56Y	DWI, FLAIR, Post-contrast T1WI	Brain Biopsy
2020	Fukami et al. Demyelinating Neuropathy Due to Intravascular Large B-cell Lymphoma. Intern Med. 2020	1	M	67Y	FLAIR, Post-contrast T1WI	Brain Biopsy
2020	Kimura et al. Multiple Cerebral Hemorrhages With Microbleeds in Intravascular Large B-Cell Lymphoma. J Stroke Cerebrovasc Dis. 2020	1	M	80Y	FLAIR, SWI	Brain Biopsy
2020	Lin et al. Atypical radiological findings of primary central nervous system lymphoma. Neuroradiology. 2020	1	M	59Y	DWI, T2WI, GRE, Post-contrast MRI (details of sequences are unclear)	Brain Biopsy
2020	Orimo et al. Intravascular Lymphoma Presenting as Myelopathy and Intracranial Hemorrhages. Intern Med. 2020	1	F	82Y	FLAIR, T2WI, SWI	Skin Biopsy
2020	Rota et al. Intravascular large B-cell lymphoma: a forgotten stroke “mimic”. Acta Neurol Belg .2020	1	M	62Y	DWI, FLAIR, Post-contrast MRI (details of sequences are unclear)	postmortem examination
2020	Verma et al. Intravascular Large B-cell Lymphoma Associated with Systemic and Central Nervous System Hemophagocytic Lymphohistiocytosis: A Case Report. Perm J. 2020	1	F	68Y	T2WI, DWI, Post-contrast MRI (details of sequences are unclear)	Liver Biopsy
2021	Aasfara et al.Encephalomyeloradiculoneuropathy Revealing a Rare Case of Intravascular Large B-Cell Lymphoma. Cureus .2021	1	M	52Y	DWI, FLAIR, T2WI, Post-contrast MRI (details of sequences are unclear)	Skull Biopsy
2021	Anbil et al.Intravascular Large B Cell Lymphoma as a Cause of Multifocal Cryptogenic Stroke. Am J Med. 2021	1	F	66Y	FLAIR, the information of other MRI sequences is unclear	Brain Biopsy
2021	Carvalho et al.Intravascular lymphoma of the central nervous system: a rare subtype of a common disease. Arq Neuropsiquiatr. 2021	1	M	67Y	DWI, FLAIR, T1WI	diagnosed at postmortem examination
2021	Edahiro et al.Intravascular large B-cell lymphoma as a recurrence of primary central nervous system lymphoma after chemotherapy: A case report. Leuk Res Rep. 2021	1	F	48Y	Post-contrast T1WI	Skin Biopsy
2021	Porzionato et al.Intravascular large B-cell lymphoma affecting multiple cranial nerves: A histopathological study. Neuropathology. 2021	1	M	54Y	DWI, FLAIR	diagnosed at postmortem examination
2021	Shinohara et al.Numerous Hyperintense Cerebral White Matter Lesions on Diffusion-Weighted Imaging in Intravascular Lymphoma. Can J Neurol Sci. 2021	1	M	71Y	DWI	Skin Biopsy
2021	Turin et al.Central nervous system intravascular lymphoma leading to rapidly progressive dementia. Proc (Bayl Univ Med Cent). 2021	1	M	52Y	DWI, Post-contrast T1WI	Meningeal Biopsy
2021	Wu et al.Intravascular large B-cell lymphoma presenting as rapidly progressive dementia and stroke: A case report. Medicine (Baltimore). 2021	1	F	47Y	DWI, FLAIR, Post-contrast T1WI	Brain Biopsy
2022	Altintas Taslicay et al.Intravascular large B-cell lymphoma with brain and bilateral lung involvement. BMJ Case Rep. 2022	1	M	41Y	FLAIR, T2WI	Splenectomy Pathology
1	Kunitomo et al.Hyperintense central pontine lesion in intravascular large B-cell lymphomaBMJ Case Reports CP 2022	1	F	70Y	DWI, FLAIR	Skin Biopsy
2022	Richie et al.Susceptibility-Weighted Imaging of Intravascular Lymphoma of the Central Nervous System. JAMA Neurol. 2022	6	M:2; F：4	The median age is 67(IQR 55-72) years	SWI only	Brain Biopsy:3 Skin Biopsy:2 diagnosed at postmortem examination:1
2022	Tsukamoto et al.Intravascular Large B-Cell Lymphoma Diagnosed by Open Brain Biopsy and Achievement of Remission After Early Initiation of Chemotherapy: Case Report. Cureus. 2022	1	M	60Y	DWI, FLAIR, T2WI, T2*	Brain Biopsy
2022	Ying et al. Dominant susceptibility-weighted imaging features of intravascular large B-cell lymphoma with central nervous system involvement. Ann Hematol.2022	3	M M M	65Y 54Y 47Y	SWI only	Brain Biopsy
2023	Belli et al. A case of intravascular large B cell lymphoma with brain involvement mimicking progressive multifocal leukoencephalopathy. Int J Neurosci. 2023	1	F	58Y	DWI, T1WI, FLAIR	Skin and Muscle Biopsy
2023	Inagaki et al.Clinical utility of positron emission tomography leading to rapid and accurate diagnosis of intravascular large B-cell lymphoma presenting with the central nervous system symptoms alone: A case report and review of the literature. Surg Neurol Int. 2023	1	F	81Y	DWI, FLAIR, Post-contrast T1WI	Skin Biopsy
2023	Jin et al.Clinical features and imaging manifestations for intravascular large B-cell lymphoma. Zhong Nan Da Xue Xue Bao Yi Xue Ban. 2023	1	F	51Y	DWI, FLAIR, T2WI, T1WI, SWI, Post-contrast MRI (details of sequences are unclear)	Brain Biopsy
2023	Lee et al.Asian variant intravascular large B-cell lymphoma with highly suspected central nervous system involvement: A case report. World J Clin Cases. 2023	1	F	67Y	DWI, FLAIR, Post-contrast FLAIR	Right Ethmoid Sinus Biopsy
2023	Masuzawa et al. A case of intravascular lymphoma presenting with a lesion in the splenium of the corpus callosum. Radiol Case Rep. 2023	1	M	52Y	DWI, FLAIR, T2WI, Post-contrast T1WI	Skin and Bone Marrow Biopsy
2023	Popiolek et al.Intravascular large B-cell lymphoma masquerading as stroke successfully treated with R-Hyper-CVAD. Leuk Res Rep. 2023	1	M	56Y	DWI	Pathology diagnosis after right partial nephrectomy
2023	Stamm et al.A Woman With Multifocal Ischemic Strokes and Progressive Cognitive Impairment due to Intravascular Lymphoma. Stroke. 2023	1	F	61Y	DWI, the information of other MRI sequences is unclear	Brain Biopsy
2023	Vandermeersch et al.Intravascular large cell B lymphoma presenting as central nervous system pseudo-vasculitis: A rare diagnostic challenge. Neuroradiol J. 2023	1	F	50Y	DWI, FLAIR, T2WI, T2*, Post-contrast 3D-T1 (SPGR), Post-contrast black-blood	Brain Biopsy
2023	Xu et al.Multiple white matter lesions combined with subcortical microbleeds in patients with intravascular large B-cell lymphoma. Quant Imaging Med Surg. 2023	4	M M M F	56Y 60Y 67Y 31Y	DWI, FLAIR, T2WI, SWI, Post-contrast T1WI DWI, FLAIR, T2WI, T1WI, Post-contrast T1WI DWI, FLAIR, T2WI, SWI, Post-contrast T1WI DWI, FLAIR, T2WI, SWI, Post-contrast T1WI	Brain Biopsy
2023	Zhao et al.Intravascular Lymphoma as a Cause of Recurrent Strokes - Case Report and Review of the Literature. Neurohospitalist. 2023	1	M	68Y	DWI, STIR, T2WI, Post-contrast MRI (details of sequences are unclear) , 3T high-resolution vessel wall imaging	Skin Biopsy
2023	Zhong N. Clinical Spectrum, Diagnosis, and Treatment Outcome in Individuals With Intravascular Large B-cell Lymphoma Affecting the Nervous System: A Case Series. Cureus. 2023	5	F F M F M	39Y 69Y 60Y 68Y 61Y	FLAIR, Post-contrast MRI (details of sequences are unclear) the information of MRI sequences is unclear DWI, FLAIR, Post-contrast MRI (details of sequences are unclear) FLAIR, Post-contrast MRI (details of sequences are unclear) the information of MRI sequences is unclear	postmortem examination postmortem examination postmortem examination Brain Biopsy Right Sural Nerve and Right Gastrocnemius Muscle Biopsy
2024	Tando et al.An autopsy case of intravascular large B-cell lymphoma showing a rapid transition to embolic strokes with occlusion of the major cerebral arteries. Neuropathology. 2024	1	M	88Y	DWI	Skin Biopsy
2024	Bentivenga et al.Rapidly progressive dementia due to intravascular lymphoma: A prion disease reference center experience. Eur J Neurol. 2024	3	F M F	71Y 73Y 81Y	T2WI FLAIR, Post-contrast T1WI long TR sequence	postmortem examination
